# Supplementary material for: Clay Mineral Minerals as a Strategy for Biomolecule Incorporation: Amino Acids Approach
Source: Materials (Basel). 2021 Dec 22;15(1):64. doi: 10.3390/ma15010064 (PMC8745852; doi:10.3390/ma15010064)
Supplement: Supplementary file 1 [file materials-15-00064-s001.zip]

Archive with 1 entries (1 files):
- materials-1498171-supplementary.pdf
